# Supplementary material for: Novel Domain Knowledge-Encoding Algorithm Enables Label-Efficient Deep Learning for Cardiac CT Segmentation to Guide Atrial Fibrillation Treatment in a Pilot Dataset
Source: Diagnostics (Basel). 2024 Jul 17;14(14):1538. doi: 10.3390/diagnostics14141538 (PMC11276420; doi:10.3390/diagnostics14141538)
Supplement: Supplementary file 1 [file diagnostics-14-01538-s001.zip]

Archive with 1 entries (1 files):
- diagnostics-3035793-supplementary.pdf
